# Supplementary material for: ﻿Astragalusbashanensis (Leguminosae), a new species from Central China
Source: PhytoKeys. 2023 Jan 24;219:49–55. doi: 10.3897/phytokeys.219.96916 (PMC10209632; doi:10.3897/phytokeys.219.96916)
Supplement: XML Treatment for Astragalus bashanensis [file phytokeys.219.96916-treatment1.xml]

<!DOCTYPE tp:taxon-treatment
  PUBLIC "-//TaxonX//DTD Taxonomic Treatment Publishing DTD v0 20100105//EN" "tax-treatment-NSO.dtd">
<tp:taxon-treatment xmlns:tp="http://www.plazi.org/taxpub"><tp:treatment-meta><kwd-group><label>Taxon classification</label><kwd>
              <named-content content-type="kingdom">Plantae</named-content>
            </kwd><kwd>
              <named-content content-type="order">Fabales</named-content>
            </kwd><kwd>
              <named-content content-type="family">Leguminosae</named-content>
            </kwd></kwd-group><mixed-citation publication-type="journal"><person-group><name><surname>Xu</surname><given-names>Song-Zhi</given-names></name><name><surname>Gan</surname><given-names>Qi-Liang</given-names></name><name><surname>Li</surname><given-names>Xin-Wei</given-names></name></person-group><article-title>﻿<italic><tp:taxon-name><tp:taxon-name-part taxon-name-part-type="genus" reg="Astragalus">Astragalus</tp:taxon-name-part><tp:taxon-name-part taxon-name-part-type="species" reg="bashanensis">bashanensis</tp:taxon-name-part></tp:taxon-name></italic> (<tp:taxon-name><tp:taxon-name-part taxon-name-part-type="family">Leguminosae</tp:taxon-name-part></tp:taxon-name>), a new species from Central China</article-title><source>PhytoKeys</source><day>24</day><month>01</month><year>2023</year><volume>219</volume><fpage>49</fpage><lpage>55</lpage><pub-id pub-id-type="doi">10.3897/phytokeys.219.96916</pub-id></mixed-citation></tp:treatment-meta><tp:nomenclature><label>﻿</label><tp:taxon-name>
            <object-id xmlns:xlink="http://www.w3.org/1999/xlink" content-type="arpha" xlink:type="simple">4A5113C9-9857-599B-8610-B041F151FC95</object-id>
            <tp:taxon-name-part taxon-name-part-type="genus" reg="Astragalus">Astragalus</tp:taxon-name-part>
            <tp:taxon-name-part taxon-name-part-type="species" reg="bashanensis">bashanensis</tp:taxon-name-part>
            <object-id xmlns:xlink="http://www.w3.org/1999/xlink" content-type="ipni" xlink:type="simple">urn:lsid:ipni.org:names:77312598-1</object-id>
          </tp:taxon-name><tp:taxon-authority>Q.L.Gan, X.W.Li &amp; S.Z.Xu</tp:taxon-authority><tp:taxon-status xmlns:xlink="http://www.w3.org/1999/xlink" xlink:type="simple">sp. nov.</tp:taxon-status><xref ref-type="fig" rid="F1">Figs 1</xref><xref ref-type="fig" rid="F2">, 2</xref></tp:nomenclature><tp:treatment-sec sec-type="diagnosis" id="SECID0E6GAC"><title>Diagnosis.</title><p><italic><tp:taxon-name><tp:taxon-name-part taxon-name-part-type="genus" reg="Astragalus">Astragalus</tp:taxon-name-part><tp:taxon-name-part taxon-name-part-type="species" reg="bashanensis">bashanensis</tp:taxon-name-part></tp:taxon-name></italic> Q.L.Gan, X.W.Li &amp; S.Z.Xu is similar to <italic><tp:taxon-name><tp:taxon-name-part taxon-name-part-type="genus" reg="Astragalus">Astragalus</tp:taxon-name-part><tp:taxon-name-part taxon-name-part-type="species" reg="sinicus">sinicus</tp:taxon-name-part></tp:taxon-name></italic> L. and <italic><tp:taxon-name><tp:taxon-name-part taxon-name-part-type="genus" reg="Astragalus">A.</tp:taxon-name-part><tp:taxon-name-part taxon-name-part-type="species" reg="wulingensis">wulingensis</tp:taxon-name-part></tp:taxon-name></italic> J.X. Li &amp; X.L. Yu, but the new species can be easily distinguished from both by its spreading pubescent indumentum on stems and petioles, petioles longer than the leaf rachis, white bracts, whitish or yellow corolla, longer claw of the keel-petal, persistent pubescence on both sides of pods and smaller seeds.</p><fig id="F1" position="float" orientation="portrait"><object-id xmlns:xlink="http://www.w3.org/1999/xlink" content-type="doi" xlink:type="simple">10.3897/phytokeys.219.96916.figure1</object-id><object-id xmlns:xlink="http://www.w3.org/1999/xlink" content-type="arpha" xlink:type="simple">858E184C-0985-5CF9-AD47-5832379D09CC</object-id><label>Figure 1.</label><caption><p><italic><tp:taxon-name><tp:taxon-name-part taxon-name-part-type="genus" reg="Astragalus">Astragalus</tp:taxon-name-part><tp:taxon-name-part taxon-name-part-type="species" reg="bashanensis">bashanensis</tp:taxon-name-part></tp:taxon-name></italic> sp. nov. <bold>A</bold> population <bold>B</bold> branches <bold>C</bold> root <bold>D, E, F</bold> leaves.</p></caption><graphic xmlns:xlink="http://www.w3.org/1999/xlink" xlink:href="phytokeys-219-049_article-96916__-g001.jpg" position="float" orientation="portrait" xlink:type="simple" id="oo_800039.jpg"><uri content-type="original_file" xlink:type="simple">https://binary.pensoft.net/fig/800039</uri></graphic></fig></tp:treatment-sec><tp:treatment-sec sec-type="material" id="SECID0EGJAC"><title>Type.</title><p>China. Hubei Province: Zhuxi County, Quanxi Town, Hongyangou Village, on Hengduan Mountain, alt. 840 m, <named-content xmlns:xlink="http://www.w3.org/1999/xlink" content-type="dwc:verbatimCoordinates" xlink:type="simple"><named-content content-type="geo-json" specific-use="{&#34;type&#34;:&#34;Point&#34;,&#34;coordinates&#34;:[109.657314,32.069028]}" id="NCID0EPJAC" xlink:type="simple">32°4'8.5"N, 109°39'26.33"E</named-content></named-content>, June 2022, Q. L. Gan 3295 (holotype: PE!; isotype: HIB!).</p></tp:treatment-sec><tp:treatment-sec sec-type="Paratypes" id="SECID0E2JAC"><title>Paratypes.</title><p>China. Hubei: Zhuxi County, Jiangjiayan Town, Yanjiajie Village, Piaoshiyan, 3 June 2022, Qi-Liang Gan 3294 (PE!); Quanxi Town, Hongyangou Village, Hengduan Mountain, 7 June 2022, alt. ca. 840 m, Qi-Liang Gan 3295 (PE!); Biaohulinchang, at the foot of Piantou Mountain, alt. 1200 m, Qi-Liang Gan 3287 (PE!); Shennongjia, Dashennongjia, south slopes, alt. 2800 m, flower white, 5 July 1976, Shennongjia Exped. 10718 (PE!, HIB!); Guanmenshan, Shibangou, alt. 2160 m, slopes, 5 August 1976, Shennongjia Exped. 10790 (PE!, HIB!); Guanmenshan, alt. 2150 m, under forests, 5 August 1976, Shennongjia Exped. 10835 (PE!, HIB!); Songluoxiang, Longchahe, Huilongsi, alt. 2000 m, roadside grassland, 2 September 1976, Shennongjia Exped. 22834 (PE!, HIB!).</p><fig id="F2" position="float" orientation="portrait"><object-id xmlns:xlink="http://www.w3.org/1999/xlink" content-type="doi" xlink:type="simple">10.3897/phytokeys.219.96916.figure2</object-id><object-id xmlns:xlink="http://www.w3.org/1999/xlink" content-type="arpha" xlink:type="simple">70F6645A-7035-5931-86D8-4EC48DACE4A3</object-id><label>Figure 2.</label><caption><p><italic><tp:taxon-name><tp:taxon-name-part taxon-name-part-type="genus" reg="Astragalus">Astragalus</tp:taxon-name-part><tp:taxon-name-part taxon-name-part-type="species" reg="bashanensis">bashanensis</tp:taxon-name-part></tp:taxon-name></italic> sp. nov. <bold>A</bold> adventitious roots <bold>B</bold> petioles <bold>C</bold> stipules <bold>D</bold> flowering plant <bold>E, F</bold> umbellate racemes <bold>G</bold> bracts <bold>H</bold> calyx <bold>I</bold> opened calyx <bold>J, K</bold> corolla <bold>K1</bold> standard <bold>K2</bold> keel-petal <bold>K3</bold> ovary and stamens <bold>K4</bold> wings <bold>L</bold> pedicels <bold>M</bold> young fruits <bold>N</bold> mature fruits <bold>O</bold> seeds.</p></caption><graphic xmlns:xlink="http://www.w3.org/1999/xlink" xlink:href="phytokeys-219-049_article-96916__-g002.jpg" position="float" orientation="portrait" xlink:type="simple" id="oo_800040.jpg"><uri content-type="original_file" xlink:type="simple">https://binary.pensoft.net/fig/800040</uri></graphic></fig></tp:treatment-sec><tp:treatment-sec sec-type="description" id="SECID0E1LAC"><title>Description.</title><p>Herbs annual or biennial. Primary root slender, 8–12 cm long, yellowish; nodules sparsely on lateral roots. Stem 20–70 cm long, spreading white pubescent; branches from base, prostrate or decumbent, rooting at nodes, internodes 3–8 cm long. Stipules free, triangle-ovate, 3–5 mm long, base 3–4 mm wide, glabrous or with few hairs at apex. Petioles 5–13 cm long, longer than the leaf rachis, spreading-white-pubescent, thickened at base. Leaves odd-pinnate, 7–9-foliolate, rarely even-pinnate 10-foliolate, 5–13.5 cm long, 2.5–6.3 cm wide; rachis sparsely pubescent; leaflets broadly elliptic or broadly obovate, 0.8–3.1 cm long, 0.7–2.4 cm wide, apex emarginate, base rounded or broadly cuneate, margin entire, adaxial surface glabrous, abaxial surface sparsely appressed white-pubescent, the hairs on nerves denser; petiolules less than 1 mm long, densely pubescent. Racemes umbellate, 6–20-flowered, in one, rarely two umbels; peduncles axillary, erect, 10–20 cm long, up to 15–26 cm in fruit, sparsely pubescent; bracts ovate ca. 0.5 mm long, ciliate, white, deciduous after anthesis; pedicels 0.5–1.5 mm long, white-pubescent; flowers spreading or nutant. Calyx tubular, out surface sparsely appressed white-pubescent; tube ca. 3 mm long; lobes 5, subulate, 2.6–3.2 mm long, lower two shorter than the tube, upper three longer than or as long as the tube. Corolla whitish, creamy-yellow, yellowish or deep yellow; standard obovate, 10–13 mm long, 4–5 mm wide, apex emarginate, base broadly cuneate with short claw; wings 8–10 mm long, claw scarcely shorter than the limb, limb oblique-oblong; keel-petal 7–9 mm long, limb crescent-shaped, base auriculate, claw ca. 2/3 of limb length. Stamens (9) + 1, white, ca. as long as the keel-petal. Ovary narrowly linear, both sides white pubescent; style filiform, glabrous. Pod linear, lateral oblate and green when young; mature pod swelling into boat-like, blackish, 2.5–3 cm long, ca. 4 mm wide, both sides persistent white-pubescent, apex with a thicker beak ca. 1 cm long. Seed dark green-brown, lustrous, orbicular-reniform or reniform, 1.5–1.8 mm long.</p></tp:treatment-sec><tp:treatment-sec sec-type="phenology" id="SECID0E6LAC"><title>Phenology.</title><p>Flowering from late May to early July; fruiting from mid-June to late August.</p></tp:treatment-sec><tp:treatment-sec sec-type="distribution" id="SECID0EEMAC"><title>Distribution and habitat.</title><p>Populations of <italic><tp:taxon-name><tp:taxon-name-part taxon-name-part-type="genus" reg="Astragalus">Astragalus</tp:taxon-name-part><tp:taxon-name-part taxon-name-part-type="species" reg="bashanensis">bashanensis</tp:taxon-name-part></tp:taxon-name></italic> are known from Quanxi Town, Zhongfeng Town, Longba Town, Jiangjiayan Town, Piantoushan National Forest Park and Baguashan Provincial Nature Protection Area of Zhuxi County and it is also widely distributed in Shennongjia National Forest Park, western Hubei, Central China. It grows in roadside grassland, on mountain slopes, forest edges or under forest canopy at elevations from 600 to 2160 m.</p></tp:treatment-sec><tp:treatment-sec sec-type="etymology" id="SECID0EVMAC"><title>Etymology.</title><p>The specific epithet is derived from the type locality of the new species. Bashan is an abbreviation for Dabashan or Daba Mountains.</p></tp:treatment-sec><tp:treatment-sec sec-type="Vernacular name" id="SECID0E1MAC"><title>Vernacular name.</title><p>Ba Shan Huang Qi (Chinese).</p></tp:treatment-sec><tp:treatment-sec sec-type="Conservation assessment" id="SECID0E6MAC"><title>Conservation assessment.</title><p>During our field investigations in 2021 and 2022, many populations of <italic><tp:taxon-name><tp:taxon-name-part taxon-name-part-type="genus" reg="Astragalus">A.</tp:taxon-name-part><tp:taxon-name-part taxon-name-part-type="species" reg="bashanensis">bashanensis</tp:taxon-name-part></tp:taxon-name></italic> have been found in Zhuxi County and Shennongjia Forest Region. The numbers of individuals of each population ranges from dozens to thousands. In addition, it is distributed along roadsides as a weed. We believe that it should have a much wider distribution than what is now known. Due to its wide distribution range and large population size, <italic><tp:taxon-name><tp:taxon-name-part taxon-name-part-type="genus" reg="Astragalus">A.</tp:taxon-name-part><tp:taxon-name-part taxon-name-part-type="species" reg="bashanensis">bashanensis</tp:taxon-name-part></tp:taxon-name></italic> is here recommended as Least Concern (<abbrev xmlns:xlink="http://www.w3.org/1999/xlink" xlink:title="Least Concern" id="ABBRID0E2NAC" xlink:type="simple">LC</abbrev>) (<xref ref-type="bibr" rid="B3">IUCN 2022</xref>).</p></tp:treatment-sec><tp:treatment-sec sec-type="Results" id="SECID0EDOAC"><title>Results.</title><p><italic><tp:taxon-name><tp:taxon-name-part taxon-name-part-type="genus" reg="Astragalus">Astragalus</tp:taxon-name-part><tp:taxon-name-part taxon-name-part-type="species" reg="bashanensis">bashanensis</tp:taxon-name-part></tp:taxon-name></italic> is most similar to <italic><tp:taxon-name><tp:taxon-name-part taxon-name-part-type="genus" reg="Astragalus">A.</tp:taxon-name-part><tp:taxon-name-part taxon-name-part-type="species" reg="sinicus">sinicus</tp:taxon-name-part></tp:taxon-name></italic> and <italic><tp:taxon-name><tp:taxon-name-part taxon-name-part-type="genus" reg="Astragalus">A.</tp:taxon-name-part><tp:taxon-name-part taxon-name-part-type="species" reg="wulingensis">wulingensis</tp:taxon-name-part></tp:taxon-name></italic> in having prostrate stems, simple hairs, umbellate racemes, outer surface of calyx sparsely appressed white-pubescent and blackish and boat-like pods, but it can be easily distinguished from both by its spreading-pubescent indumentum on stems and petioles (vs. ascending-pubescent in <italic><tp:taxon-name><tp:taxon-name-part taxon-name-part-type="genus" reg="Astragalus">A.</tp:taxon-name-part><tp:taxon-name-part taxon-name-part-type="species" reg="sinicus">sinicus</tp:taxon-name-part></tp:taxon-name></italic>; appressed-puberulent in <italic><tp:taxon-name><tp:taxon-name-part taxon-name-part-type="genus" reg="Astragalus">A.</tp:taxon-name-part><tp:taxon-name-part taxon-name-part-type="species" reg="wulingensis">wulingensis</tp:taxon-name-part></tp:taxon-name></italic>), long petioles (5–13 cm long), longer than the leaf rachis (vs. much shorter than the leaf rachis), white bracts (vs. green or flushed purplish), corolla whitish or yellow (vs. purple, pink to white or yellowish flushed purplish at apex), longer claw of the keel-petal (vs. much shorter), both sides of pods persistent pubescent (vs. glabrous or glabrate) and smaller seeds 1.5–1.8 mm long (vs. 2–3 mm long). The diagnostic features between <italic><tp:taxon-name><tp:taxon-name-part taxon-name-part-type="genus" reg="Astragalus">A.</tp:taxon-name-part><tp:taxon-name-part taxon-name-part-type="species" reg="bashanensis">bashanensis</tp:taxon-name-part></tp:taxon-name></italic>, <italic><tp:taxon-name><tp:taxon-name-part taxon-name-part-type="genus" reg="Astragalus">A.</tp:taxon-name-part><tp:taxon-name-part taxon-name-part-type="species" reg="wulingensis">wulingensis</tp:taxon-name-part></tp:taxon-name></italic> and <italic><tp:taxon-name><tp:taxon-name-part taxon-name-part-type="genus" reg="Astragalus">A.</tp:taxon-name-part><tp:taxon-name-part taxon-name-part-type="species" reg="sinicus">sinicus</tp:taxon-name-part></tp:taxon-name></italic> are summarised in Table <xref ref-type="table" rid="T1">1</xref>.</p><table-wrap id="T1" position="float" orientation="portrait"><label>Table 1.</label><caption><p>Morphological comparisons of <italic><tp:taxon-name><tp:taxon-name-part taxon-name-part-type="genus" reg="Astragalus">Astragalus</tp:taxon-name-part><tp:taxon-name-part taxon-name-part-type="species" reg="bashanensis">bashanensis</tp:taxon-name-part></tp:taxon-name></italic>, <italic><tp:taxon-name><tp:taxon-name-part taxon-name-part-type="genus" reg="Astragalus">A.</tp:taxon-name-part><tp:taxon-name-part taxon-name-part-type="species" reg="wulingensis">wulingensis</tp:taxon-name-part></tp:taxon-name></italic>, and <italic><tp:taxon-name><tp:taxon-name-part taxon-name-part-type="genus" reg="Astragalus">A.</tp:taxon-name-part><tp:taxon-name-part taxon-name-part-type="species" reg="sinicus">sinicus</tp:taxon-name-part></tp:taxon-name></italic>.</p></caption><table id="TID0EQGAE" rules="all"><tbody><tr><th rowspan="1" colspan="1">Characters</th><th rowspan="1" colspan="1">
                    <italic>
                      <tp:taxon-name><tp:taxon-name-part taxon-name-part-type="genus" reg="Astragalus">A.</tp:taxon-name-part><tp:taxon-name-part taxon-name-part-type="species" reg="wulingensis">wulingensis</tp:taxon-name-part></tp:taxon-name>
                    </italic>
                  </th><th rowspan="1" colspan="1">
                    <italic>
                      <tp:taxon-name><tp:taxon-name-part taxon-name-part-type="genus" reg="Astragalus">A.</tp:taxon-name-part><tp:taxon-name-part taxon-name-part-type="species" reg="bashanensis">bashanensis</tp:taxon-name-part></tp:taxon-name>
                    </italic>
                  </th><th rowspan="1" colspan="1">
                    <italic>
                      <tp:taxon-name><tp:taxon-name-part taxon-name-part-type="genus" reg="Astragalus">A.</tp:taxon-name-part><tp:taxon-name-part taxon-name-part-type="species" reg="sinicus">sinicus</tp:taxon-name-part></tp:taxon-name>
                    </italic>
                  </th></tr><tr><td rowspan="1" colspan="1">Stems</td><td rowspan="1" colspan="1">30–80 cm long</td><td rowspan="1" colspan="1">20–70 cm long</td><td rowspan="1" colspan="1">10–30 cm long</td></tr><tr><td rowspan="1" colspan="1">Stipules</td><td rowspan="1" colspan="1">ciliate</td><td rowspan="1" colspan="1">glabrous or with few hairs at apex</td><td rowspan="1" colspan="1">ciliate</td></tr><tr><td rowspan="1" colspan="1">Petioles</td><td rowspan="1" colspan="1">3–5 cm long, much shorter than the leaf rachis</td><td rowspan="1" colspan="1">5–13 cm long, longer than the leaf rachis</td><td rowspan="1" colspan="1">0.5–4 cm long, much shorter than the leaf rachis</td></tr><tr><td rowspan="1" colspan="1">Indumentum on stems and petioles</td><td rowspan="1" colspan="1">sparsely appressed-pubescent</td><td rowspan="1" colspan="1">spreading-pubescent</td><td rowspan="1" colspan="1">sparsely ascending-pubescent</td></tr><tr><td rowspan="1" colspan="1">Leaflets</td><td rowspan="1" colspan="1">1.5–2.8 × 0.8–1.1 cm</td><td rowspan="1" colspan="1">0.8–3.1 × 0.7–2.4 cm</td><td rowspan="1" colspan="1">0.5–1.7 × 0.3–1.3 cm</td></tr><tr><td rowspan="1" colspan="1">Bracts</td><td rowspan="1" colspan="1">green or flushed purplish</td><td rowspan="1" colspan="1">white</td><td rowspan="1" colspan="1">green or flushed purplish</td></tr><tr><td rowspan="1" colspan="1">Calyx</td><td rowspan="1" colspan="1">tubular, ca. 7 mm long</td><td rowspan="1" colspan="1">tubular, 5–6 mm long</td><td rowspan="1" colspan="1">campanulate, 3–5 mm long</td></tr><tr><td rowspan="1" colspan="1">Lobes of calyx</td><td rowspan="1" colspan="1">subulate, 3–4 mm long</td><td rowspan="1" colspan="1">subulate, 2.6–3.2 mm long</td><td rowspan="1" colspan="1">lanceolate, 1–2 (–3) mm long</td></tr><tr><td rowspan="1" colspan="1">Corolla colour</td><td rowspan="1" colspan="1">white or yellow, apex flushed purplish</td><td rowspan="1" colspan="1">whitish, creamy yellow, yellowish or deep yellow</td><td rowspan="1" colspan="1">purple, pink to pure white</td></tr><tr><td rowspan="1" colspan="1">Claw of keel-petal</td><td rowspan="1" colspan="1">ca. as long as the limb</td><td rowspan="1" colspan="1">ca. 2/3 length of the limb</td><td rowspan="1" colspan="1">ca. 1/3 length of the limb</td></tr><tr><td rowspan="1" colspan="1">Wings</td><td rowspan="1" colspan="1">10–13 mm long, claw as long as the limb</td><td rowspan="1" colspan="1">8–10 mm long, claw scarcely shorter than the limb</td><td rowspan="1" colspan="1">7–11 mm long, claw ca. 1/3 length of the limb</td></tr><tr><td rowspan="1" colspan="1">Pods</td><td rowspan="1" colspan="1">3–4 cm long, glabrous</td><td rowspan="1" colspan="1">2.5–3 cm long, both sides persistent-pubescent</td><td rowspan="1" colspan="1">1.2–2 cm long, glabrous or glabrate</td></tr><tr><td rowspan="1" colspan="1">Seeds</td><td rowspan="1" colspan="1">orbicular-deltoid, 2–2.2 mm long, red-brown</td><td rowspan="1" colspan="1">orbicular-reniform or reniform, 1.5–1.8 mm long, dark green-brown</td><td rowspan="1" colspan="1">reniform, 2–3 mm long, green-brown</td></tr></tbody></table></table-wrap></tp:treatment-sec><ref-list><ref id="B3"><mixed-citation xmlns:xlink="http://www.w3.org/1999/xlink" xlink:type="simple">IUCN (<year>2022</year>) Guidelines for Using the IUCN Red List Categories and Criteria. Version 15. Prepared by the Standards and Petitions Committee. <ext-link xlink:type="simple" ext-link-type="uri" xlink:href="http://www.iucnredlist.org/documents/RedListGuidelines.pdf">http://www.iucnredlist.org/documents/RedListGuidelines.pdf</ext-link></mixed-citation></ref></ref-list></tp:taxon-treatment>
